# Supplementary material for: Short-Term Low Temperature Induces Nitro-Oxidative Stress that Deregulates the NADP-Malic Enzyme Function by Tyrosine Nitration in Arabidopsis thaliana
Source: Antioxidants (Basel). 2019 Oct 1;8(10):448. doi: 10.3390/antiox8100448 (PMC6827146; doi:10.3390/antiox8100448)
Supplement: Supplementary file 1 [file antioxidants-08-00448-s001.zip]

Archive with 2 entries (2 files):
- Supplemental Table 2.pdf
- Supplemental Table 1.pdf
